# Supplementary material for: A Novel Role for miR‐1305 in Regulation of Pluripotency‐Differentiation Balance, Cell Cycle, and Apoptosis in Human Pluripotent Stem Cells
Source: Stem Cells. 2016 Jul 11;34(9):2306–17. doi: 10.1002/stem.2444 (PMC5031214; doi:10.1002/stem.2444)
Supplement: Supplementary file 6 — Supplementary Information Table 1 [file STEM-34-2306-s006.xlsx]

## Sheet: Sheet1
miRNA	Fold change	Fold change	Fold change
	(S phase versus G1 phase)	(S phase versus G2 phase)	(hES cells
			versus differentiated cells )
hsa-miR-1305	6.1	15.2	25.9
hsa-miR-372	5.7	14	7
hsa-miR-892b	4.9	7.7	8.9
hsa-miR-1288	4.6	10.3	13.1
hsa-miR-181d	4	7.9	6.1
hsa-miR-371-3p	4	8	-5.1
hsa-miR-28-5p	3.5	4.4	-2.5
ebv-miR-BART12	3.4	7.1	16.6
hsa-miR-501-5p	3.3	6.2	5.8
hsa-miR-500	3.3	6.2	4.9
hsa-miR-503	3.1	3.2	-7.3
hsa-miR-874	-3	-2.8	10.2
hsa-miR-663	-3.1	-5.5	25.1
hsa-miR-30a*	-3.1	-9.9	-10.4
hsa-miR-9*	-3.2	-3	4
hsa-miR-1225-3p	-3.4	-3.5	3.6
hsa-miR-1228	-3.5	-2.7	7.7
hsa-miR-1238	-3.7	-3.6	3.2
hsa-miR-1234	-3.8	-5.5	19.5
hsa-miR-1181	-4.3	-7	20.2
hsa-miR-1207-5p	-4.4	-5.9	72.8
hsa-miR-125a-3p	-4.5	-3	11.8
hsa-miR-134	-4.6	-8.6	38.8
hsa-miR-150*	-4.8	-4.2	18.9
hsa-miR-885-5p	-4.8	-2.8	6
hsa-miR-1224-5p	-4.9	-6	19
hsa-miR-135a*	-5.2	-7.8	5.8
hsa-miR-629*	-5.6	-6.5	22.8
hsa-miR-1249	-5.6	-5.6	12.8
hsa-miR-1915	-5.8	-9.2	59
hsa-miR-601	-6.1	-4.4	11.2
hsa-miR-1226*	-7.6	-5.9	16.3
hsa-miR-1208	-8	-6.7	6.4
has-miR-367	-16	4	119.1
