# Supplementary material for: A Novel Role for miR‐1305 in Regulation of Pluripotency‐Differentiation Balance, Cell Cycle, and Apoptosis in Human Pluripotent Stem Cells
Source: Stem Cells. 2016 Jul 11;34(9):2306–17. doi: 10.1002/stem.2444 (PMC5031214; doi:10.1002/stem.2444)
Supplement: Supplementary file 9 — Supplementary Information Table 4 [file STEM-34-2306-s009.xlsx]

## Sheet: Sheet1
Gene	Forward Sequence	Reverse Sequence
GAPDH	TGCACCACCAACTGCTTAGC	GGCATGGACTGTGGTCATGAG
PAX6	GCCTATGCAACCCCCAGT	TCACTTCCGGGAACTTGAAC
SOX2	TTGTTCGATCCCAACTTTCC	ACATGGATTCTCGGCAGACT
MIXL1	GAGACTTGGCACGCCTGT	GGTACCCCGACATCCACTT
T	CAGTGGCAGTCTCAGGTTAAGAAGGA	CGCTACTGCAGGTGTGAGCAA
FOXA2	GCATTCCCAATCTTGACACGGTGA	GCCCTTGCAGCCAGAATACACATT
GATA4	TCCAAACCAGAAAACGGAAG	AAGGCTCTCACTGCCTGAAG
CDX2	CTCGGCAGCCAAGTGAAAAC	CTCCTTTGCTCTGCGGTTCT
HAND1	ACCAGCTACATCGCCTACCTGATG	TCCCTATTAACGCCGCTCCAT
OCT4	GAGAACCGAGTGAGAGGCAACC	CATAGTCGCTGCTTGATCGCTTG
KLF4	TTACCAAGAGCTCATGCCACC	GCGAATTTCCATCCACAGCC
FGF5	CACTGATAGGAACCCTAGAGGC	CAGATGGAAACCGATGCCC
NANOG	AAGGTCCCGGTCAAGAAACAG	CTTCTGCGTCACACCATTGC
FOXA1	AAGGCATACGAACAGGCACTG	TACACACCTTGGTAGTACGCC
TWF1-1	ATGCAGCAACAAGAGCAACTC	TCCTCTGGGCTCTCATTGAT
TWF1-2	CAATGAGAGCCCAGAGGATCATA	AACGAGCTGAATCCTTGGGAA
POLR3G	CGCTTCGAGACTTAGGGAGC	GGGGGTGGTTTCAACACTACA
LIN28	AGCGCAGATCAAAAGGAGACA	CCTCTCGAAAGTAGGTTGGCT
ZIC2	CACCTCCGATAAGCCCTATCT	GGCGTGGACGACTCATAGC
